# Supplementary material for: Saccharomyces boulardii CNCM I-745 Supernatant Improves Markers of Gut Barrier Function and Inflammatory Response in Small Intestinal Organoids
Source: Pharmaceuticals (Basel). 2025 Aug 6;18(8):1167. doi: 10.3390/ph18081167 (PMC12389396; doi:10.3390/ph18081167)
Supplement: Supplementary file 1 [file pharmaceuticals-18-01167-s001.zip]

Archive with 7 entries (6 files):
- 64960_1247_COA_EN_V02.PDF
- 64960_1247_COC_EN_V01.pdf
- pharmaceuticals-3747980 Supplements_reviesed.docx
- __MACOSX/
- __MACOSX/._64960_1247_COA_EN_V02.PDF
- __MACOSX/._64960_1247_COC_EN_V01.pdf
- __MACOSX/._pharmaceuticals-3747980 Supplements_reviesed.docx
